# Supplementary material for: Comparative Effectiveness of East Asian Traditional Medicine for Childhood Simple Obesity: A Systematic Review and Network Meta-Analysis
Source: Int J Environ Res Public Health. 2022 Oct 11;19(20):12994. doi: 10.3390/ijerph192012994 (PMC9602315; doi:10.3390/ijerph192012994)
Supplement: Supplementary file 1 [file ijerph-19-12994-s001.zip]

Archive with 8 entries (8 files):
- Supplement S1.pdf
- Supplement S2.pdf
- Supplement S3.pdf
- Supplement S4.pdf
- Supplement S5.pdf
- Supplement S6.pdf
- Supplement S7.pdf
- Supplement S8.pdf
